# Supplementary material for: MgO-Loaded Magnetic Crab Shell-Derived Biochar for Efficient Synergistic Adsorption of Heavy Metals and Dye: Characterization, Adsorption Performance and Mechanistic Study
Source: Nanomaterials (Basel). 2026 Feb 6;16(3):214. doi: 10.3390/nano16030214 (PMC12899160; doi:10.3390/nano16030214)
Supplement: Supplementary file 1 [file nanomaterials-16-00214-s001.zip]

Archive with 1 entries (1 files):
- nanomaterials-4085903-supplementary.pdf
